# Supplementary material for: A Gene from Ganoderma lucidum with Similarity to nmrA of Filamentous Ascomycetes Contributes to Regulating AreA
Source: J Fungi (Basel). 2023 Apr 26;9(5):516. doi: 10.3390/jof9050516 (PMC10219401; doi:10.3390/jof9050516)
Supplement: Supplementary file 1 [file jof-09-00516-s001.zip]

Archive with 1 entries (1 files):
- jof-2339441-supplementary.pdf
